# Supplementary material for: Founder effects on trans-generational dynamics of closed inbreeding lineages of the predatory mite Phytoseiulus persimilis
Source: PLoS One. 2019 Apr 11;14(4):e0215360. doi: 10.1371/journal.pone.0215360 (PMC6459515; doi:10.1371/journal.pone.0215360)
Supplement: S1 Table — (XLSX) [file pone.0215360.s001.xlsx]

## Sheet: Sheet1
Founder Mate Relatedness	Founder Female Origin	Replicate	Day	Individuals
Siblings	Sicily	1	5	1
Siblings	Sicily	1	10	2
Siblings	Sicily	1	15	0
Siblings	Sicily	1	20	0
Siblings	Sicily	1	25	0
Siblings	Sicily	1	30	0
Siblings	Sicily	1	35	0
Siblings	Sicily	1	40	0
Siblings	Sicily	2	5	3
Siblings	Sicily	2	10	2
Siblings	Sicily	2	15	9
Siblings	Sicily	2	20	15
Siblings	Sicily	2	25	23
Siblings	Sicily	2	30	21
Siblings	Sicily	2	35	19
Siblings	Sicily	2	40	19
Siblings	Sicily	3	5	6
Siblings	Sicily	3	10	2
Siblings	Sicily	3	15	9
Siblings	Sicily	3	20	10
Siblings	Sicily	3	25	15
Siblings	Sicily	3	30	16
Siblings	Sicily	3	35	14
Siblings	Sicily	3	40	19
Siblings	Sicily	4	5	13
Siblings	Sicily	4	10	11
Siblings	Sicily	4	15	17
Siblings	Sicily	4	20	18
Siblings	Sicily	4	25	8
Siblings	Sicily	4	30	12
Siblings	Sicily	4	35	11
Siblings	Sicily	4	40	18
Siblings	Sicily	5	5	4
Siblings	Sicily	5	10	4
Siblings	Sicily	5	15	7
Siblings	Sicily	5	20	10
Siblings	Sicily	5	25	10
Siblings	Sicily	5	30	8
Siblings	Sicily	5	35	15
Siblings	Sicily	5	40	23
Siblings	Sicily	6	5	5
Siblings	Sicily	6	10	5
Siblings	Sicily	6	15	4
Siblings	Sicily	6	20	13
Siblings	Sicily	6	25	16
Siblings	Sicily	6	30	17
Siblings	Sicily	6	35	13
Siblings	Sicily	6	40	21
Siblings	Sicily	7	5	6
Siblings	Sicily	7	10	8
Siblings	Sicily	7	15	19
Siblings	Sicily	7	20	9
Siblings	Sicily	7	25	16
Siblings	Sicily	7	30	17
Siblings	Sicily	7	35	19
Siblings	Sicily	7	40	20
Siblings	Greece	1	5	8
Siblings	Greece	1	10	24
Siblings	Greece	1	15	21
Siblings	Greece	1	20	8
Siblings	Greece	1	25	24
Siblings	Greece	1	30	17
Siblings	Greece	1	35	16
Siblings	Greece	1	40	27
Siblings	Greece	2	5	11
Siblings	Greece	2	10	16
Siblings	Greece	2	15	20
Siblings	Greece	2	20	15
Siblings	Greece	2	25	14
Siblings	Greece	2	30	18
Siblings	Greece	2	35	21
Siblings	Greece	2	40	31
Siblings	Greece	3	5	6
Siblings	Greece	3	10	15
Siblings	Greece	3	15	43
Siblings	Greece	3	20	15
Siblings	Greece	3	25	9
Siblings	Greece	3	30	27
Siblings	Greece	3	35	27
Siblings	Greece	3	40	28
Siblings	Greece	4	5	4
Siblings	Greece	4	10	14
Siblings	Greece	4	15	29
Siblings	Greece	4	20	17
Siblings	Greece	4	25	17
Siblings	Greece	4	30	20
Siblings	Greece	4	35	15
Siblings	Greece	4	40	22
Siblings	Greece	5	5	1
Siblings	Greece	5	10	3
Siblings	Greece	5	15	5
Siblings	Greece	5	20	7
Siblings	Greece	5	25	12
Siblings	Greece	5	30	15
Siblings	Greece	5	35	9
Siblings	Greece	5	40	10
Siblings	Greece	6	5	2
Siblings	Greece	6	10	2
Siblings	Greece	6	15	1
Siblings	Greece	6	20	0
Siblings	Greece	6	25	0
Siblings	Greece	6	30	0
Siblings	Greece	6	35	0
Siblings	Greece	6	40	0
Same Population	Sicily	1	5	13
Same Population	Sicily	1	10	11
Same Population	Sicily	1	15	6
Same Population	Sicily	1	20	9
Same Population	Sicily	1	25	14
Same Population	Sicily	1	30	12
Same Population	Sicily	1	35	14
Same Population	Sicily	1	40	19
Same Population	Sicily	2	5	10
Same Population	Sicily	2	10	15
Same Population	Sicily	2	15	10
Same Population	Sicily	2	20	16
Same Population	Sicily	2	25	18
Same Population	Sicily	2	30	20
Same Population	Sicily	2	35	19
Same Population	Sicily	2	40	18
Same Population	Sicily	3	5	15
Same Population	Sicily	3	10	14
Same Population	Sicily	3	15	15
Same Population	Sicily	3	20	15
Same Population	Sicily	3	25	14
Same Population	Sicily	3	30	19
Same Population	Sicily	3	35	20
Same Population	Sicily	3	40	25
Same Population	Sicily	4	5	8
Same Population	Sicily	4	10	14
Same Population	Sicily	4	15	21
Same Population	Sicily	4	20	15
Same Population	Sicily	4	25	19
Same Population	Sicily	4	30	10
Same Population	Sicily	4	35	12
Same Population	Sicily	4	40	18
Same Population	Sicily	5	5	10
Same Population	Sicily	5	10	9
Same Population	Sicily	5	15	10
Same Population	Sicily	5	20	13
Same Population	Sicily	5	25	16
Same Population	Sicily	5	30	21
Same Population	Sicily	5	35	13
Same Population	Sicily	5	40	20
Same Population	Sicily	6	5	9
Same Population	Sicily	6	10	8
Same Population	Sicily	6	15	23
Same Population	Sicily	6	20	19
Same Population	Sicily	6	25	14
Same Population	Sicily	6	30	17
Same Population	Sicily	6	35	19
Same Population	Sicily	6	40	23
Same Population	Greece	1	5	7
Same Population	Greece	1	10	9
Same Population	Greece	1	15	11
Same Population	Greece	1	20	12
Same Population	Greece	1	25	15
Same Population	Greece	1	30	19
Same Population	Greece	1	35	16
Same Population	Greece	1	40	14
Same Population	Greece	2	5	5
Same Population	Greece	2	10	17
Same Population	Greece	2	15	18
Same Population	Greece	2	20	16
Same Population	Greece	2	25	21
Same Population	Greece	2	30	17
Same Population	Greece	2	35	22
Same Population	Greece	2	40	21
Same Population	Greece	3	5	10
Same Population	Greece	3	10	13
Same Population	Greece	3	15	13
Same Population	Greece	3	20	19
Same Population	Greece	3	25	26
Same Population	Greece	3	30	25
Same Population	Greece	3	35	20
Same Population	Greece	3	40	19
Same Population	Greece	4	5	13
Same Population	Greece	4	10	33
Same Population	Greece	4	15	18
Same Population	Greece	4	20	4
Same Population	Greece	4	25	8
Same Population	Greece	4	30	11
Same Population	Greece	4	35	17
Same Population	Greece	4	40	12
Same Population	Greece	5	5	10
Same Population	Greece	5	10	7
Same Population	Greece	5	15	9
Same Population	Greece	5	20	8
Same Population	Greece	5	25	9
Same Population	Greece	5	30	9
Same Population	Greece	5	35	16
Same Population	Greece	5	40	15
Same Population	Greece	6	5	5
Same Population	Greece	6	10	12
Same Population	Greece	6	15	13
Same Population	Greece	6	20	11
Same Population	Greece	6	25	11
Same Population	Greece	6	30	11
Same Population	Greece	6	35	12
Same Population	Greece	6	40	7
Same Population	Greece	7	5	2
Same Population	Greece	7	10	11
Same Population	Greece	7	15	15
Same Population	Greece	7	20	13
Same Population	Greece	7	25	19
Same Population	Greece	7	30	24
Same Population	Greece	7	35	28
Same Population	Greece	7	40	16
Different Populations	Sicily	1	5	3
Different Populations	Sicily	1	10	2
Different Populations	Sicily	1	15	3
Different Populations	Sicily	1	20	12
Different Populations	Sicily	1	25	8
Different Populations	Sicily	1	30	14
Different Populations	Sicily	1	35	11
Different Populations	Sicily	1	40	16
Different Populations	Sicily	2	5	3
Different Populations	Sicily	2	10	14
Different Populations	Sicily	2	15	26
Different Populations	Sicily	2	20	21
Different Populations	Sicily	2	25	9
Different Populations	Sicily	2	30	18
Different Populations	Sicily	2	35	17
Different Populations	Sicily	2	40	20
Different Populations	Sicily	3	5	4
Different Populations	Sicily	3	10	8
Different Populations	Sicily	3	15	26
Different Populations	Sicily	3	20	19
Different Populations	Sicily	3	25	11
Different Populations	Sicily	3	30	23
Different Populations	Sicily	3	35	33
Different Populations	Sicily	3	40	19
Different Populations	Sicily	4	5	3
Different Populations	Sicily	4	10	4
Different Populations	Sicily	4	15	18
Different Populations	Sicily	4	20	8
Different Populations	Sicily	4	25	4
Different Populations	Sicily	4	30	15
Different Populations	Sicily	4	35	10
Different Populations	Sicily	4	40	16
Different Populations	Sicily	5	5	7
Different Populations	Sicily	5	10	9
Different Populations	Sicily	5	15	17
Different Populations	Sicily	5	20	27
Different Populations	Sicily	5	25	24
Different Populations	Sicily	5	30	37
Different Populations	Sicily	5	35	31
Different Populations	Sicily	5	40	23
Different Populations	Sicily	6	5	4
Different Populations	Sicily	6	10	4
Different Populations	Sicily	6	15	20
Different Populations	Sicily	6	20	15
Different Populations	Sicily	6	25	17
Different Populations	Sicily	6	30	12
Different Populations	Sicily	6	35	10
Different Populations	Sicily	6	40	18
Different Populations	Sicily	7	5	9
Different Populations	Sicily	7	10	12
Different Populations	Sicily	7	15	12
Different Populations	Sicily	7	20	24
Different Populations	Sicily	7	25	7
Different Populations	Sicily	7	30	11
Different Populations	Sicily	7	35	19
Different Populations	Sicily	7	40	26
Different Populations	Sicily	8	5	3
Different Populations	Sicily	8	10	18
Different Populations	Sicily	8	15	24
Different Populations	Sicily	8	20	4
Different Populations	Sicily	8	25	11
Different Populations	Sicily	8	30	16
Different Populations	Sicily	8	35	18
Different Populations	Sicily	8	40	23
Different Populations	Sicily	9	5	4
Different Populations	Sicily	9	10	6
Different Populations	Sicily	9	15	4
Different Populations	Sicily	9	20	4
Different Populations	Sicily	9	25	8
Different Populations	Sicily	9	30	24
Different Populations	Sicily	9	35	14
Different Populations	Sicily	9	40	16
Different Populations	Greece	1	5	6
Different Populations	Greece	1	10	12
Different Populations	Greece	1	15	23
Different Populations	Greece	1	20	22
Different Populations	Greece	1	25	23
Different Populations	Greece	1	30	12
Different Populations	Greece	1	35	17
Different Populations	Greece	1	40	14
Different Populations	Greece	2	5	6
Different Populations	Greece	2	10	15
Different Populations	Greece	2	15	31
Different Populations	Greece	2	20	21
Different Populations	Greece	2	25	31
Different Populations	Greece	2	30	35
Different Populations	Greece	2	35	19
Different Populations	Greece	2	40	24
Different Populations	Greece	3	5	6
Different Populations	Greece	3	10	20
Different Populations	Greece	3	15	16
Different Populations	Greece	3	20	26
Different Populations	Greece	3	25	23
Different Populations	Greece	3	30	28
Different Populations	Greece	3	35	36
Different Populations	Greece	3	40	27
Different Populations	Greece	4	5	6
Different Populations	Greece	4	10	5
Different Populations	Greece	4	15	18
Different Populations	Greece	4	20	20
Different Populations	Greece	4	25	24
Different Populations	Greece	4	30	29
Different Populations	Greece	4	35	27
Different Populations	Greece	4	40	25
Different Populations	Greece	5	5	10
Different Populations	Greece	5	10	18
Different Populations	Greece	5	15	16
Different Populations	Greece	5	20	15
Different Populations	Greece	5	25	16
Different Populations	Greece	5	30	26
Different Populations	Greece	5	35	26
Different Populations	Greece	5	40	21
Different Populations	Greece	6	5	8
Different Populations	Greece	6	10	13
Different Populations	Greece	6	15	15
Different Populations	Greece	6	20	8
Different Populations	Greece	6	25	7
Different Populations	Greece	6	30	15
Different Populations	Greece	6	35	19
Different Populations	Greece	6	40	14
Different Populations	Greece	11	5	2
Different Populations	Greece	11	10	9
Different Populations	Greece	11	15	6
Different Populations	Greece	11	20	5
Different Populations	Greece	11	25	11
Different Populations	Greece	11	30	13
Different Populations	Greece	11	35	23
Different Populations	Greece	11	40	17
Different Populations	Greece	12	5	10
Different Populations	Greece	12	10	16
Different Populations	Greece	12	15	12
Different Populations	Greece	12	20	24
Different Populations	Greece	12	25	16
Different Populations	Greece	12	30	13
Different Populations	Greece	12	35	23
Different Populations	Greece	12	40	32
Different Populations	Greece	13	5	9
Different Populations	Greece	13	10	5
Different Populations	Greece	13	15	5
Different Populations	Greece	13	20	23
Different Populations	Greece	13	25	13
Different Populations	Greece	13	30	12
Different Populations	Greece	13	35	24
Different Populations	Greece	13	40	21
Different Populations	Greece	14	5	8
Different Populations	Greece	14	10	8
Different Populations	Greece	14	15	10
Different Populations	Greece	14	20	25
Different Populations	Greece	14	25	23
Different Populations	Greece	14	30	39
Different Populations	Greece	14	35	24
Different Populations	Greece	14	40	16
Different Populations	Greece	15	5	11
Different Populations	Greece	15	10	13
Different Populations	Greece	15	15	12
Different Populations	Greece	15	20	13
Different Populations	Greece	15	25	18
Different Populations	Greece	15	30	30
Different Populations	Greece	15	35	37
Different Populations	Greece	15	40	30
Different Populations	Greece	16	5	7
Different Populations	Greece	16	10	7
Different Populations	Greece	16	15	17
Different Populations	Greece	16	20	15
Different Populations	Greece	16	25	24
Different Populations	Greece	16	30	28
Different Populations	Greece	16	35	29
Different Populations	Greece	16	40	20
Different Populations	Greece	17	5	4
Different Populations	Greece	17	10	6
Different Populations	Greece	17	15	19
Different Populations	Greece	17	20	20
Different Populations	Greece	17	25	27
Different Populations	Greece	17	30	32
Different Populations	Greece	17	35	31
Different Populations	Greece	17	40	22
